# Supplementary material for: Immunoregulatory programs in anti‐N‐methyl‐D‐aspartate receptor encephalitis identified by single‐cell multi‐omics analysis
Source: Clin Transl Med. 2025 Jan 8;15(1):e70173. doi: 10.1002/ctm2.70173 (PMC11710936; doi:10.1002/ctm2.70173)
Supplement: Supplementary file 2 — Supporting Information [file CTM2-15-e70173-s001.xlsx]

## Sheet: Fig.2F
Plasma B Cell Function Enrichment Result
GroupID	Category	Term	Description	LogP	Log(q-value)	InTerm_count	Term_count	Genes
1	KEGG Pathway	hsa04141	Protein processing in endoplasmic reticulum	-19.3177	-14.973	20	170	CALR,ERN1,HSP90AA1,MAN1A1,RPN2,RRBP1,SEL1L,SSR3,UBE2G1,XBP1,HERPUD1,SEC24D,PDIA6,SEC24A,SEC61B,SEC63,UBE2J1,NGLY1,TXNDC5,DERL3
2	GO Biological Processes	GO:0006518	peptide metabolic process	-13.8037	-10.1582	24	515	EEF1G,EPRS1,RPSA,RPL3,RPL23A,RPL28,RPS4X,RPS12,RPS16,RPS24,RPS25,RPS27A,RRBP1,WARS1,EIF3A,PABPC4,EIF2S2,ASCC3,RPL35,GIGYF2,SPCS3,CPEB4,HM13,SEC11C
3	GO Biological Processes	GO:0045047	protein targeting to ER	-7.89129	-5.332	7	46	MAN1A1,SSR3,TRAM2,HERPUD1,SEC61B,SEC63,SPCS3
4	GO Biological Processes	GO:1900103	positive regulation of endoplasmic reticulum unfolded protein response	-6.02584	-3.584	4	13	ERN1,PTPN1,XBP1,BCL2L11
5	GO Biological Processes	GO:0007167	enzyme-linked receptor protein signaling pathway	-5.77912	-3.364	16	622	BMP6,RUNX2,FUT8,GAB1,RAPGEF1,IL6ST,JUN,PTPN1,PTPRG,SOS1,TRIO,RAPGEF2,SUB1,GIGYF2,HIPK2,SAMD12
6	KEGG Pathway	hsa04120	Ubiquitin mediated proteolysis	-5.53895	-3.15346	8	142	MDM2,RPS27A,UBE2G1,HERC2,UBR5,UBE2J1,FBXW7,ITCH
7	KEGG Pathway	hsa05167	Kaposi sarcoma-associated herpesvirus infection	-5.46536	-3.094	9	194	CDK6,IFNAR2,IL6ST,ITPR2,JUN,PIK3CG,RPS27A,TRAF3,PIK3R5
8	GO Biological Processes	GO:0048193	Golgi vesicle transport	-4.20143	-2.06642	9	280	DNM2,GOLGA4,MYO5A,SEC24D,COG5,SEC24A,ARFGAP3,NBAS,GOLPH3
9	KEGG Pathway	hsa04668	TNF signaling pathway	-4.11861	-1.999	6	114	CASP10,IRF1,JUN,TRAF3,CFLAR,ITCH
10	GO Biological Processes	GO:0043122	regulation of canonical NF-kappaB signal transduction	-3.42727	-1.488	8	282	CASP10,ESR1,GAPDH,LGALS1,TRAF3,CFLAR,ANKRD17,PELI1
