# Supplementary material for: Immunoregulatory programs in anti‐N‐methyl‐D‐aspartate receptor encephalitis identified by single‐cell multi‐omics analysis
Source: Clin Transl Med. 2025 Jan 8;15(1):e70173. doi: 10.1002/ctm2.70173 (PMC11710936; doi:10.1002/ctm2.70173)
Supplement: Supplementary file 3 — Supporting Information [file CTM2-15-e70173-s005.xlsx]

## Sheet: Plasma-TF-Peak-Gene Network
Plasma B cells:TF-Peak-Gene Network Informations
TF-Peak Binding					Gene-Peak Links					Peaks-Motif enrichment
PeakRanges	Bindingwidth	Bindingstrand	BindingScore	BindingSeq	Gene	Peak-Gene-rObs	Peak-Gene-pvalZ	Gene-avg_log2FC	Gene-p_val_adj	motif.name	motifID
chr1:39776134-39776651	387	-	9.05302	ACTTCCTGTCCT	PABPC4	0.0486004	0.000158468	0.520438	1.42319e-48	IRF9	MA0653.1
chr12:67988647-67989503	714	-	11.3941	GCTTCCTGTTTT	IFNG-AS1	0.0888357	7.01265e-05	1.6387	7.19126e-118	IRF9	MA0653.1
chr12:67988647-67989503	714	-	11.3941	GCTTCCTGTTTT	IFNG-AS1	0.0888357	7.01265e-05	1.6387	7.19126e-118	IRF9	MA0653.1
chr12:67988647-67989503	782	+	10.3194	CCAACAGGAAGC	IFNG-AS1	0.0888357	7.01265e-05	1.6387	7.19126e-118	IRF9	MA0653.1
chr12:67988647-67989503	782	+	10.3194	CCAACAGGAAGC	IFNG-AS1	0.0888357	7.01265e-05	1.6387	7.19126e-118	IRF9	MA0653.1
chr13:102596101-102597082	224	-	10.2517	ACTTCCTGTTGA	TPP2	0.0421032	0.00298953	0.652476	5.64797e-46	IRF9	MA0653.1
chr15:28252800-28253192	27	-	11.6806	ACTTCCTGTTTC	HERC2	0.0699004	4.44066e-05	0.801375	1.03303e-71	IRF9	MA0653.1
chr17:77107471-77107816	91	+	10.7395	AAAACAGGAAAG	SEC14L1	0.0685	0.000211362	0.705759	1.19682e-80	IRF9	MA0653.1
chr17:8806275-8807386	807	+	9.36123	GAAAGAGGAAAT	PIK3R5	0.0476069	0.000706619	0.640012	6.79761e-27	IRF9	MA0653.1
chr17:8941176-8941750	357	-	10.9949	GTTTCCTGTTTT	PIK3R5	0.0512476	0.00580573	0.640012	6.79761e-27	IRF9	MA0653.1
chr2:184596840-184597102	157	+	8.54139	AATACAGGAAGA	ZNF804A	0.0923991	5.43519e-06	1.29657	4.41413e-43	IRF9	MA0653.1
chr2:232772515-232772830	139	+	10.7414	AGAACAGGAAAT	GIGYF2	0.0294046	0.00760393	0.533836	7.87392e-31	IRF9	MA0653.1
chr20:37308649-37309062	374	-	10.6555	TCTTCCTGTTGC	RPN2	0.0562438	0.00651814	0.767071	1.91044e-90	IRF9	MA0653.1
chr3:189673607-189673816	7	+	11.0964	AAAACAGGAAGA	TP63	0.103578	5.49121e-06	0.841875	1.17781e-42	IRF9	MA0653.1
chr4:118834995-118835491	238	+	11.0157	AGAACAGGAAGC	SEC24D	0.0715778	0.00141538	1.46625	3.01997e-203	IRF9	MA0653.1
chr4:143357292-143357708	267	-	10.0325	TTTTCCTGTTTA	GAB1	0.0678906	0.000229318	1.72779	1.74918e-145	IRF9	MA0653.1
chr4:152535529-152536892	727	+	9.38204	GGAAGAGGAAGT	FBXW7	0.0343338	0.00354241	1.97575	4.45267e-228	IRF9	MA0653.1
chr4:176319496-176320699	997	-	11.1773	GCTTCCTGTTCC	SPCS3	0.036293	0.00372178	0.825877	2.45792e-95	IRF9	MA0653.1
chr4:40629759-40631041	1126	+	9.09549	AGAAGAGGAAGC	RBM47	0.0692414	0.000839358	1.11832	4.51047e-92	IRF9	MA0653.1
chr4:70704131-70705872	998	-	8.23652	TCTTCCTGCTGT	JCHAIN	0.0487642	0.00214144	3.67372	0	IRF9	MA0653.1
chr4:70704131-70705872	998	-	8.23652	TCTTCCTGCTGT	JCHAIN	0.0487642	0.00214144	3.67372	0	IRF9	MA0653.1
chr4:70704131-70705872	1103	-	8.44046	CCTTCCTGCTGC	JCHAIN	0.0487642	0.00214144	3.67372	0	IRF9	MA0653.1
chr4:70704131-70705872	1103	-	8.44046	CCTTCCTGCTGC	JCHAIN	0.0487642	0.00214144	3.67372	0	IRF9	MA0653.1
chr4:89294497-89294797	135	-	11.3941	GCTTCCTGTTTT	GPRIN3	0.0369149	0.00864296	0.517714	5.15426e-42	IRF9	MA0653.1
chr6:119442725-119443236	152	-	10.9949	GTTTCCTGTTTT	MAN1A1	0.0943089	0.000126558	2.91406	0	IRF9	MA0653.1
chr7:106346645-106346962	170	-	8.45889	GCTTCCTTTTCT	NAMPT	0.0323685	0.00680084	0.666853	1.15181e-18	IRF9	MA0653.1
chr7:139702845-139703403	244	+	11.0964	AAAACAGGAAGA	HIPK2	0.133015	3.03538e-07	1.21236	2.26428e-84	IRF9	MA0653.1
chr9:99244425-99244790	130	-	9.87858	TTTTCCTGTTAC	SEC61B	0.0631764	0.00995531	0.699665	1.81172e-87	IRF9	MA0653.1
chr2:54634505-54635250	157	+	10.8877	AAGTAAACATCT	EML6	0.0684898	0.000840311	0.899345	3.73837e-44	IRF4	MA1419.1
chr4:70704131-70705872	1728	+	7.54046	CGGTAAATATGA	JCHAIN	0.0487642	0.00214144	3.67372	0	IRF4	MA1419.1
chr1:172662708-172663025	43	+	9.66267	GTACAGCAGATA	SUCO	0.0410497	0.000715445	0.508871	5.38465e-31	IRF1	MA0050.2
chr10:32961621-32961837	198	+	10.2178	TCACAGCAGAGT	ITGB1	0.0591557	0.00147967	0.857951	5.50338e-29	IRF1	MA0050.2
chr13:97223522-97223919	364	-	9.93414	TTTCTGCTGTGT	MBNL2	0.0339758	0.00797545	1.24861	2.06425e-118	IRF1	MA0050.2
chr6:322975-323176	19	-	11.3316	AATCTGCTGTTT	IRF4	0.0820487	4.04464e-05	0.813272	1.74161e-83	IRF1	MA0050.2
chr9:99244425-99244790	9	-	10.0856	CATCTGCTGTCT	SEC61B	0.0631764	0.00995531	0.699665	1.81172e-87	IRF1	MA0050.2
chr12:96401241-96401518	201	+	10.2362	GACCGGATGT	CDK17	0.0285983	0.00326898	0.732462	1.61722e-45	IRF7	MA0772.1
chr2:202266844-202267055	36	-	9.50069	ATTTCCGGTT	NOP58	0.0301114	0.00904897	0.555584	3.35241e-34	IRF7	MA0772.1
chr20:34515267-34516727	1411	+	11.079	GACCGGAAGC	ITCH	0.0446551	0.00644883	0.887986	1.63596e-74	IRF7	MA0772.1
chr12:49369789-49370103	10	-	10.2167	TGCATACGTGGCAC	SPATS2	0.0987657	0.000332875	1.67712	5.55109e-244	IRF2	MA0051.1
chr17:15563135-15563873	341	+	10.5129	GAGCCACGTCAGCG	TVP23C	0.0587022	0.000694371	0.814511	2.99691e-101	IRF2	MA0051.1
chr2:172596802-172597087	252	+	13.7702	ATGCCACGTAACCA	PDK1	0.0503276	0.00394553	0.869869	3.74896e-94	IRF2	MA0051.1
chr20:50594712-50595163	148	+	9.55712	GTGACACGTGAGCA	PTPN1	0.0462261	0.00276311	0.530391	9.99412e-19	IRF2	MA0051.1
chr3:172106969-172107791	150	-	9.48726	TGCCCACGTGGCAG	FNDC3B	0.062614	0.00160066	3.34408	0	IRF2	MA0051.1
chr4:143357292-143357708	311	-	10.5518	TGATGAGGTGGCAT	GAB1	0.0678906	0.000229318	1.72779	1.74918e-145	IRF2	MA0051.1
chr6:89352379-89353148	563	-	10.7985	CCCTGACGTGGCAG	UBE2J1	0.0770878	7.07551e-06	1.48418	6.54382e-204	IRF2	MA0051.1
chr7:106346645-106346962	116	+	8.57291	ATGACACGTCACAC	NAMPT	0.0323685	0.00680084	0.666853	1.15181e-18	IRF2	MA0051.1
chr7:24900007-24900243	1	-	10.4242	GTGTGACGTGGCAG	OSBPL3	0.0555376	0.0029302	0.768756	1.46052e-52	IRF2	MA0051.1
chr12:26737453-26737766	250	+	9.51653	AAACCGGAAATT	ITPR2	0.038723	0.00317287	0.804367	9.82503e-47	STAT1::STAT2	MA0517.1
chr19:55279802-55280515	308	+	9.89271	TAACCGGAAATA	RPL28	0.0216649	0.00510148	0.766897	3.89387e-46	STAT1::STAT2	MA0517.1
chr19:55279802-55280515	308	+	9.89271	TAACCGGAAATA	RPL28	0.0216649	0.00510148	0.766897	3.89387e-46	STAT1::STAT2	MA0517.1
chr19:55279802-55280515	330	+	12.5226	CACCCGGAAGTG	RPL28	0.0216649	0.00510148	0.766897	3.89387e-46	STAT1::STAT2	MA0517.1
chr19:55279802-55280515	330	+	12.5226	CACCCGGAAGTG	RPL28	0.0216649	0.00510148	0.766897	3.89387e-46	STAT1::STAT2	MA0517.1
chr2:202266844-202267055	35	-	9.69659	GATTTCCGGTTT	NOP58	0.0301114	0.00904897	0.555584	3.35241e-34	STAT1::STAT2	MA0517.1
chr3:156681088-156681344	189	+	10.212	AACCAGGAAGTG	SSR3	0.0613297	0.00656051	0.830398	2.77343e-123	STAT1::STAT2	MA0517.1
chr3:37175850-37177060	515	+	10.6885	CACCCGGAAGCA	GOLGA4	0.0403916	0.00643512	0.857116	2.23383e-72	STAT1::STAT2	MA0517.1
chr5:139392346-139393164	687	+	8.9248	AAAACGGAAGTG	MZB1	0.0545863	0.00408569	1.71458	3.33529e-291	STAT1::STAT2	MA0517.1
chr6:16763009-16763328	14	+	8.56762	GCCCCGGAAATA	ATXN1	0.0481824	0.00746738	1.84946	1.15504e-174	STAT1::STAT2	MA0517.1
chr1:230109847-230110538	71	-	9.1759	CTAACATTTGACCTC	GALNT2	0.100545	1.39591e-06	0.688249	3.34429e-64	TCF12(var.2)	MA1648.1
chr1:230109847-230110538	71	-	9.1759	CTAACATTTGACCTC	GALNT2	0.100545	1.39591e-06	0.688249	3.34429e-64	TCF12(var.2)	MA1648.1
chr1:230109847-230110538	640	-	10.2405	CTGACCTTTGCACTA	GALNT2	0.100545	1.39591e-06	0.688249	3.34429e-64	TCF12(var.2)	MA1648.1
chr1:230109847-230110538	640	-	10.2405	CTGACCTTTGCACTA	GALNT2	0.100545	1.39591e-06	0.688249	3.34429e-64	TCF12(var.2)	MA1648.1
chr1:39598665-39599173	301	-	9.76237	TTACCCTCTGACCCA	PABPC4	0.0818857	1.63255e-06	0.520438	1.42319e-48	TCF12(var.2)	MA1648.1
chr12:68808565-68808971	194	+	10.3687	CAGGGTAAAGGTCAC	MDM2	0.0475329	0.00614288	1.15211	8.92604e-98	TCF12(var.2)	MA1648.1
chr17:8806275-8807386	497	-	10.301	CTGACCCTTAAACTT	PIK3R5	0.0476069	0.000706619	0.640012	6.79761e-27	TCF12(var.2)	MA1648.1
chr1:39598665-39599173	390	+	7.02999	GCAAAACTGAAACT	PABPC4	0.0818857	1.63255e-06	0.520438	1.42319e-48	TWIST1	MA1123.2
chr12:122901517-122902008	402	+	9.93133	TAGAAACTGAAACC	VPS37B	0.0428566	0.000664454	0.785741	4.02181e-60	TWIST1	MA1123.2
chr14:80959423-80959831	169	-	10.4357	GCTTTCAGTTTCAT	CEP128	0.0331265	0.00809807	2.27847	2.94913e-243	TWIST1	MA1123.2
chr14:80959423-80959831	169	-	10.4357	GCTTTCAGTTTCAT	TSHR	0.0398248	0.00931703	0.828174	1.34714e-109	TWIST1	MA1123.2
chr14:80959423-80959831	169	-	10.4357	GCTTTCAGTTTCAT	CEP128	0.0331265	0.00809807	2.27847	2.94913e-243	TWIST1	MA1123.2
chr14:80959423-80959831	169	-	10.4357	GCTTTCAGTTTCAT	TSHR	0.0398248	0.00931703	0.828174	1.34714e-109	TWIST1	MA1123.2
chr14:80959423-80959831	169	-	10.4357	GCTTTCAGTTTCAT	CEP128	0.0331265	0.00809807	2.27847	2.94913e-243	TWIST1	MA1123.2
chr14:80959423-80959831	169	-	10.4357	GCTTTCAGTTTCAT	TSHR	0.0398248	0.00931703	0.828174	1.34714e-109	TWIST1	MA1123.2
chr14:80959423-80959831	169	-	10.4357	GCTTTCAGTTTCAT	CEP128	0.0331265	0.00809807	2.27847	2.94913e-243	TWIST1	MA1123.2
chr14:80959423-80959831	169	-	10.4357	GCTTTCAGTTTCAT	TSHR	0.0398248	0.00931703	0.828174	1.34714e-109	TWIST1	MA1123.2
chr14:81485406-81485665	93	-	16.033	GGTTTCGGTTTCGA	SEL1L	0.0403411	0.00949511	0.676795	5.69847e-63	TWIST1	MA1123.2
chr3:156686992-156687240	165	-	7.75778	AGTTTCACTTTCTC	SSR3	0.06872	0.00161594	0.830398	2.77343e-123	TWIST1	MA1123.2
chr3:172095227-172095521	124	+	7.68566	CTGAAACTGAAAAT	FNDC3B	0.125399	0.00023784	3.34408	0	TWIST1	MA1123.2
chr3:61637327-61637727	258	-	12.5696	GGTTTCAGTTTCAG	PTPRG	0.126537	1.78524e-06	1.09463	8.04707e-69	TWIST1	MA1123.2
chr5:173790512-173790794	35	-	7.99274	ACTTTCAGTTTCCT	CPEB4	0.0733835	0.00145014	1.19076	1.63543e-106	TWIST1	MA1123.2
chr5:32020196-32020689	395	-	13.9665	AGTTTCAGTTTCAG	GOLPH3	0.0522687	0.000212736	0.506238	3.56113e-32	TWIST1	MA1123.2
chr5:32280624-32280937	140	-	9.70474	AGTTTCAGTTTCCT	GOLPH3	0.0472124	0.00696949	0.506238	3.56113e-32	TWIST1	MA1123.2
chr6:101011049-101011528	325	+	11.6506	CTGAAAGTGAAACT	ASCC3	0.0422847	0.00401633	0.937405	2.03409e-67	TWIST1	MA1123.2
chr6:119502174-119502394	160	-	8.2845	AGTTTCAGTTTTGA	MAN1A1	0.0738222	0.00736909	2.91406	0	TWIST1	MA1123.2
chr6:132812947-132813327	194	+	12.1477	ATGAAACTGAAACC	RPS12	0.0335812	0.00408657	0.531751	4.56848e-23	TWIST1	MA1123.2
chr7:101733835-101734141	176	+	7.47822	GGGAAACTGAAACC	CUX1	0.0408137	0.00622006	0.627387	1.78107e-30	TWIST1	MA1123.2
chr2:54634505-54635250	58	-	9.37301	CCCCAGAGGCCCAC	EML6	0.0684898	0.000840311	0.899345	3.73837e-44	HSF4	MA0771.1
chr4:15777977-15779174	156	-	10.017	CCCCCTTAGGACAC	CD38	0.116312	4.13109e-06	1.39996	2.91776e-196	HSF4	MA0771.1
chr6:7962873-7963616	532	+	7.2325	GTGGGGAAATGGGG	TXNDC5	0.1505	1.66882e-09	2.78451	0	HSF4	MA0771.1
chr7:139916436-139916852	386	+	10.6243	GGGGGCCACAGGGA	HIPK2	0.0562631	0.00695476	1.21236	2.26428e-84	HSF4	MA0771.1
chr8:118563810-118564424	374	-	9.41783	CCCCCCTCACCCCC	SAMD12	0.120871	3.22623e-09	1.03649	7.37147e-56	HSF4	MA0771.1
