# Supplementary material for: Immunoregulatory programs in anti‐N‐methyl‐D‐aspartate receptor encephalitis identified by single‐cell multi‐omics analysis
Source: Clin Transl Med. 2025 Jan 8;15(1):e70173. doi: 10.1002/ctm2.70173 (PMC11710936; doi:10.1002/ctm2.70173)
Supplement: Supplementary file 4 — Supporting Information [file CTM2-15-e70173-s004.xlsx]

## Sheet: T-TF-Peak-Gene-Network
T cells:TF-Peak-Gene Network Informations
TF-Peak Binding					Gene-Peak Links					Peaks-Motif enrichment
PeakRanges	width	strand	BindingScore	BindingSeq	Gene	Gene-avg_log2FC	Gene-p_val_adj	Peak-Gene-rObs	Peak-Gene-pvalZ	TF_ID	TF_name	Celltype
chr6:157860280-157860817	313	-	7.59998	CTAATTGT	SNX9	0.523348	7.94269e-28	0.0416079	0.00248702	MA1636.1	CEBPG(var.2)	CD4 naive
chrX:73850763-73851825	328	-	7.57236	CTAATTGG	XIST	1.11559	1.30394e-94	0.0828482	8.81177e-06	MA1636.1	CEBPG(var.2)	CD4 naive
chrX:73850763-73851825	360	-	7.57236	CTAATTGG	XIST	1.11559	1.30394e-94	0.0828482	8.81177e-06	MA1636.1	CEBPG(var.2)	CD4 naive
chr4:48058590-48059190	17	-	7.16743	TCCAGCCCAAAATGT	TXK	0.586888	1.79087e-45	0.0407388	0.000489441	MA0833.2	ATF4	CD4 naive
chr6:137811292-137811737	34	-	9.69398	TCCAATCAAGAATGC	TNFAIP3	1.23871	3.03839e-112	0.0517573	2.80503e-05	MA0833.2	ATF4	CD4 naive
chr6:137927677-137928202	221	-	11.6302	GCCATCTAAGAATTC	TNFAIP3	1.23871	3.03839e-112	0.0293786	0.00775412	MA0833.2	ATF4	CD4 naive
chr10:3948895-3949260	286	-	7.11121	ATCAAACATGAATAC	KLF6	0.828929	6.33244e-73	0.0414245	0.000991262	MA0833.2	ATF4	CD4 naive
chr6:45488776-45489179	234	+	7.19218	TAACAGGTATTTGTCA	RUNX2	0.602661	2.36313e-18	0.0499326	0.00225218	MA0727.1	NR3C2	CD4 Tm
chr8:100409777-100410452	583	+	13.0069	TCACACCAGTGTGTGA	RNF19A	0.549587	6.54612e-26	0.0398893	0.00195247	MA0727.1	NR3C2	CD4 Tm
chr8:100409777-100410452	583	-	12.8409	TCACACCAGTGTGTGA	RNF19A	0.549587	6.54612e-26	0.0398893	0.00195247	MA0727.1	NR3C2	CD4 Tm
chr2:144459790-144460355	543	-	8.73973	GTGGGTGGTTGT	ZEB2	0.519729	9.57812e-15	0.0890275	5.10114e-12	MA0113.3	NR3C1	CD4 Tm
chr2:144517117-144517728	405	+	8.3479	GCGCCCCCCAAC	ZEB2	0.519729	9.57812e-15	0.0403738	0.00495091	MA0113.3	NR3C1	CD4 Tm
chr5:96661320-96663389	1489	+	8.49104	AGGACCCCCGAG	CAST	0.528432	1.9689e-26	0.0435728	0.00781916	MA0113.3	NR3C1	CD4 Tm
chr6:137715597-137716193	162	+	7.40549	ACCACCACCAAA	TNFAIP3	1.51565	5.20088e-159	0.0637412	0.00643147	MA0113.3	NR3C1	CD4 Tm
chr2:64214009-64214759	480	+	8.18296	GACACACCCTC	PELI1	0.696458	6.45947e-26	0.0507004	0.00132516	MA0052.4	MEF2A	CD4 Tm
chr5:96661320-96663389	1379	-	9.08395	CTGGGCGTGGC	CAST	0.528432	1.9689e-26	0.0435728	0.00781916	MA0052.4	MEF2A	CD4 Tm
chr5:96661320-96663389	1649	+	9.0026	GCCCCACCCCC	CAST	0.528432	1.9689e-26	0.0435728	0.00781916	MA0052.4	MEF2A	CD4 Tm
chr6:137873259-137873623	189	+	10.2745	ACCACACCCAC	TNFAIP3	1.51565	5.20088e-159	0.0462337	0.00392902	MA0052.4	MEF2A	CD4 Tm
chr6:159692581-159693909	741	+	10.2315	GCCCCGCCCCC	WTAP	0.53945	3.36772e-24	0.0360685	0.00483999	MA0052.4	MEF2A	CD4 Tm
chr6:158817975-158819617	1441	+	9.51854	ACCACGCCCCT	EZR	0.797666	8.99278e-55	0.0546854	0.00019716	MA0052.4	MEF2A	CD4 Tm
chr7:69597984-69598535	66	+	11.0287	TCCACGCCCCC	AUTS2	0.512519	1.38462e-10	0.101481	2.86331e-07	MA0052.4	MEF2A	CD4 Tm
chr8:100430551-100431183	114	+	8.35375	CCCCCACCCCC	RNF19A	0.549587	6.54612e-26	0.0846521	4.00903e-11	MA0052.4	MEF2A	CD4 Tm
chr10:17227958-17229441	181	-	7.60293	TTGGGTGTGGT	VIM	0.661705	3.26389e-43	0.0258262	0.00115912	MA0052.4	MEF2A	CD4 Tm
chr10:17227958-17229441	234	-	9.12448	GGGGGCGGGGA	VIM	0.661705	3.26389e-43	0.0258262	0.00115912	MA0052.4	MEF2A	CD4 Tm
chr10:17227958-17229441	971	+	9.60599	CCCACGCCCCT	VIM	0.661705	3.26389e-43	0.0258262	0.00115912	MA0052.4	MEF2A	CD4 Tm
chr10:17227958-17229441	1375	+	10.362	CCCACACCCAC	VIM	0.661705	3.26389e-43	0.0258262	0.00115912	MA0052.4	MEF2A	CD4 Tm
chr13:50185761-50185973	199	-	9.39959	GTGGGCGTAGC	DLEU1	0.50732	3.39724e-06	0.0736917	1.28972e-05	MA0052.4	MEF2A	CD4 Tm
chr14:35403512-35405153	622	+	10.2315	GCCCCGCCCCC	NFKBIA	0.848036	2.20578e-62	0.0466949	0.00269235	MA0052.4	MEF2A	CD4 Tm
chr14:35403512-35405153	658	-	10.4774	GGGGGCGTGTG	NFKBIA	0.848036	2.20578e-62	0.0466949	0.00269235	MA0052.4	MEF2A	CD4 Tm
chr19:45455793-45456487	241	+	8.31714	GCAACACCCCC	FOSB	0.571686	1.02512e-26	0.0466167	0.000604514	MA0052.4	MEF2A	CD4 Tm
chr19:45455793-45456487	442	-	9.47284	GTGGGTGTGAC	FOSB	0.571686	1.02512e-26	0.0466167	0.000604514	MA0052.4	MEF2A	CD4 Tm
chr19:45641910-45642745	535	+	10.2548	GCCACGCCCCT	FOSB	0.571686	1.02512e-26	0.0380815	0.00831418	MA0052.4	MEF2A	CD4 Tm
chr20:5737048-5737752	504	+	8.26629	ACCCCACCCCC	GPCPD1	0.528625	3.03725e-24	0.0330298	0.00526356	MA0052.4	MEF2A	CD4 Tm
chr2:60880878-60881814	197	+	8.7233	GGGGGAACCACCT	REL	0.580719	6.89676e-15	0.0349701	0.00785502	MA0107.1	RELA	CD8 Tcm
chr2:60880878-60881814	197	-	7.41388	GGGGGAACCACCT	REL	0.580719	6.89676e-15	0.0349701	0.00785502	MA0107.1	RELA	CD8 Tcm
chr17:38852842-38854175	1222	+	9.12963	TGGGGGTTCCCCA	RPL23	0.562493	3.81341e-13	0.046734	0.00294698	MA0107.1	RELA	CD8 Tcm
chr17:38852842-38854175	1222	-	9.4553	TGGGGGTTCCCCA	RPL23	0.562493	3.81341e-13	0.046734	0.00294698	MA0107.1	RELA	CD8 Tcm
chr19:54168356-54168796	60	+	12.7994	CGGGGAATCCCCC	RPS9	0.570263	1.31225e-14	0.0561513	0.00372513	MA0107.1	RELA	CD8 Tcm
chr19:54168356-54168796	60	-	13.0035	CGGGGAATCCCCC	RPS9	0.570263	1.31225e-14	0.0561513	0.00372513	MA0107.1	RELA	CD8 Tcm
chr1:150613446-150613842	205	+	8.21982	AATGACTCAA	MCL1	0.501841	1.46932e-10	0.0640357	0.000881481	MA1103.2	FOXK2	CD8 Tcm
chr1:150613446-150613842	236	+	8.08206	GATGACTCAG	MCL1	0.501841	1.46932e-10	0.0640357	0.000881481	MA1103.2	FOXK2	CD8 Tcm
chr2:9656222-9656676	302	-	7.74595	ATGAGTCAGT	YWHAQ	0.534905	9.05131e-12	0.0521281	0.00575984	MA1103.2	FOXK2	CD8 Tcm
chr4:102518649-102519175	507	+	7.35522	AATGACTAAA	NFKB1	0.925141	4.67459e-32	0.0391421	0.0069304	MA1103.2	FOXK2	CD8 Tcm
chr5:55977950-55978465	211	+	7.37956	TATTACTCAT	IL6ST	0.596443	1.31842e-15	0.0637659	0.0013105	MA1103.2	FOXK2	CD8 Tcm
chr5:132426547-132426836	189	-	7.36075	CTGAGTCACT	IRF1	0.589656	1.20058e-14	0.047438	0.00746107	MA1103.2	FOXK2	CD8 Tcm
chr8:100451788-100452404	500	-	7.24061	CTGAGTCACA	RNF19A	0.582374	1.73385e-10	0.0509637	0.0027493	MA1103.2	FOXK2	CD8 Tcm
chr10:17228093-17228790	431	-	7.799	GTGAGTCACC	VIM	0.603591	1.17684e-17	0.0367913	0.00638532	MA1103.2	FOXK2	CD8 Tcm
chr16:48458230-48458702	365	+	8.40037	GATGACTAAT	N4BP1	0.50418	1.09342e-10	0.0512497	0.00146662	MA1103.2	FOXK2	CD8 Tcm
chr3:186108939-186109521	290	-	10.8709	TTGTTTAC	TRA2B	0.874095	2.36474e-31	0.0513936	0.007668	MA0852.2	FOXK1	CD8 Tcm
chr4:102552727-102553082	139	-	10.8709	TTGTTTAC	NFKB1	0.925141	4.67459e-32	0.0471813	0.00262477	MA0852.2	FOXK1	CD8 Tcm
chr6:35332160-35332568	257	+	10.8709	GTAAACAA	RPL10A	0.563269	8.5487e-15	0.0413893	0.00429969	MA0852.2	FOXK1	CD8 Tcm
chr8:100451788-100452404	317	-	10.8709	TTGTTTAC	RNF19A	0.582374	1.73385e-10	0.0509637	0.0027493	MA0852.2	FOXK1	CD8 Tcm
chr15:92914769-92915274	237	+	10.8709	GTAAACAA	LINC01578	0.517985	1.3071e-11	0.0371636	0.00955441	MA0852.2	FOXK1	CD8 Tcm
chr1:23554494-23555165	267	-	9.16211	CTGGGTGGGGGGCCC	RPL11	0.641696	1.20822e-25	0.039402	0.00760034	MA0160.1	NR4A2	CD8 Tcm
chr1:23554494-23555165	276	+	7.99427	GGGCCCCCCAGGCCG	RPL11	0.641696	1.20822e-25	0.039402	0.00760034	MA0160.1	NR4A2	CD8 Tcm
chr6:163413379-163415106	123	+	10.4816	GGACCCCCCACGCCC	QKI	0.702731	2.68899e-20	0.0489822	0.00748306	MA0160.1	NR4A2	CD8 Tcm
chr17:38852842-38854175	113	+	7.76624	GTCATTAG	RPL23	0.562493	3.81341e-13	0.046734	0.00294698	MA0157.2	FOXO3	CD8 Tcm
chr5:55977950-55978465	235	-	9.1905	TATCAGCATTTTC	IL6ST	0.596443	1.31842e-15	0.0637659	0.0013105	MA1489.1	FOXN3	CD8 Tcm
chr8:100409850-100410472	498	-	9.60548	CGTCAGCACTGTT	RNF19A	0.582374	1.73385e-10	0.0653265	0.00477017	MA1489.1	FOXN3	CD8 Tcm
chr8:100451788-100452404	280	+	10.8311	TATTGTGCTGACA	RNF19A	0.582374	1.73385e-10	0.0509637	0.0027493	MA1489.1	FOXN3	CD8 Tcm
chr9:33202530-33202798	146	-	7.91165	CCTCAGCACATCT	DNAJA1	0.663485	3.0798e-19	0.0417905	0.00381438	MA1489.1	FOXN3	CD8 Tcm
chr11:35013466-35014122	481	-	9.12835	AGTCAGCACCATT	CD44	0.569808	6.69259e-20	0.0342217	0.00446432	MA1489.1	FOXN3	CD8 Tcm
chr17:38852842-38854175	185	-	12.0806	TGTCAGCACAATT	RPL23	0.562493	3.81341e-13	0.046734	0.00294698	MA1489.1	FOXN3	CD8 Tcm
chr18:63131153-63131418	56	-	8.52569	AATCAGCACAATC	BCL2	0.50827	2.80776e-06	0.0520218	0.00976244	MA1489.1	FOXN3	CD8 Tcm
chr2:28750854-28752213	612	+	7.59757	GCAACCACCACG	PPP1CB	0.543515	3.90842e-34	0.0263489	0.00695432	MA0113.3	NR3C1	CD8 Tem
chr2:213151378-213152503	706	+	8.77553	GCGACCCCCATC	IKZF2	0.535306	2.30112e-10	0.118468	0	MA0113.3	NR3C1	CD8 Tem
chr11:114086992-114087385	171	-	7.64276	GATGGTGGTTGT	ZBTB16	0.663617	5.79058e-56	0.0541377	0.000661338	MA0113.3	NR3C1	CD8 Tem
chr19:12666249-12666878	601	-	8.47756	CCCGGGGGTCGT	JUNB	0.535974	5.2256e-22	0.0335934	0.00258386	MA0113.3	NR3C1	CD8 Tem
chr11:114059263-114060797	809	+	7.68242	AGGGGGAGCCCCG	ZBTB16	0.663617	5.79058e-56	0.151248	7.38165e-12	MA0107.1	RELA	CD8 Tem
chr11:114059263-114060797	809	-	7.0837	AGGGGGAGCCCCG	ZBTB16	0.663617	5.79058e-56	0.151248	7.38165e-12	MA0107.1	RELA	CD8 Tem
chr15:64651454-64651991	171	+	9.12963	TGGGGGTTCCCCA	ZNF609	0.600449	1.42566e-47	0.0236677	0.0075423	MA0107.1	RELA	CD8 Tem
chr15:64651454-64651991	171	-	9.4553	TGGGGGTTCCCCA	ZNF609	0.600449	1.42566e-47	0.0236677	0.0075423	MA0107.1	RELA	CD8 Tem
chr17:75827560-75828309	327	+	7.93088	CGGGGAAGCCCCA	H3F3B	0.866372	2.71984e-99	0.0426205	0.00593945	MA0107.1	RELA	CD8 Tem
chr17:75827560-75828309	327	-	7.54682	CGGGGAAGCCCCA	H3F3B	0.866372	2.71984e-99	0.0426205	0.00593945	MA0107.1	RELA	CD8 Tem
chr2:212958528-212959029	317	-	8.17408	ATAATGATCT	IKZF2	0.535306	2.30112e-10	0.070791	4.74731e-12	MA0101.1	REL	CD8 Tem
chr2:213132687-213132886	158	-	9.63867	TTAATTAGGT	IKZF2	0.535306	2.30112e-10	0.0706386	9.49535e-09	MA0101.1	REL	CD8 Tem
chr5:35816819-35817359	40	+	9.63513	GGCTCATTAA	IL7R	1.16059	7.82127e-87	0.0533533	0.000549005	MA0101.1	REL	CD8 Tem
chr6:137717369-137717786	54	+	7.59091	ACATCATTAT	TNFAIP3	1.6876	1.70256e-276	0.0511343	0.00392029	MA0101.1	REL	CD8 Tem
chr6:137823777-137824580	630	-	9.64299	ATAATGAGCC	TNFAIP3	1.6876	1.70256e-276	0.0509172	0.000472977	MA0101.1	REL	CD8 Tem
chr9:128881642-128882675	150	+	9.70412	AACTCATTAA	SET	0.504858	2.39653e-13	0.0378977	0.00806796	MA0101.1	REL	CD8 Tem
chr9:133459486-133460674	355	-	9.57914	ATAATGAGCA	RPL7A	0.558339	6.48988e-40	0.0238935	0.00515912	MA0101.1	REL	CD8 Tem
chr9:133459486-133460674	418	-	9.57128	TTAATGAGCA	RPL7A	0.558339	6.48988e-40	0.0238935	0.00515912	MA0101.1	REL	CD8 Tem
chr11:114073565-114074301	539	-	8.71674	TTAATGAGAT	ZBTB16	0.663617	5.79058e-56	0.134596	7.83817e-14	MA0101.1	REL	CD8 Tem
chr11:114111100-114111553	153	+	8.7961	ACCTAATTAC	ZBTB16	0.663617	5.79058e-56	0.0431264	6.40793e-05	MA0101.1	REL	CD8 Tem
chr12:54368488-54369547	41	-	7.08345	TTAATGAACC	HNRNPA1	0.540377	6.56597e-26	0.0307147	0.00892724	MA0101.1	REL	CD8 Tem
chr15:64651454-64651991	463	+	8.71674	ATCTCATTAA	ZNF609	0.600449	1.42566e-47	0.0236677	0.0075423	MA0101.1	REL	CD8 Tem
chr16:17461921-17462680	223	+	8.38518	ACCTCATTAG	XYLT1	0.507557	2.73948e-32	0.0367015	0.00425393	MA0101.1	REL	CD8 Tem
chr17:59853071-59853466	343	+	9.71198	AACTCATTAT	VMP1	0.502757	3.03569e-33	0.0296886	0.00283952	MA0101.1	REL	CD8 Tem
chr18:35042417-35043014	30	-	9.70412	TTAATGAGTT	MAPRE2	0.660376	2.6197e-59	0.0197065	0.00454651	MA0101.1	REL	CD8 Tem
chr18:35042417-35043014	100	+	10.7905	AGCTCATTAA	MAPRE2	0.660376	2.6197e-59	0.0197065	0.00454651	MA0101.1	REL	CD8 Tem
