# Supplementary material for: Immunoregulatory programs in anti‐N‐methyl‐D‐aspartate receptor encephalitis identified by single‐cell multi‐omics analysis
Source: Clin Transl Med. 2025 Jan 8;15(1):e70173. doi: 10.1002/ctm2.70173 (PMC11710936; doi:10.1002/ctm2.70173)
Supplement: Supplementary file 5 — Supporting Information [file CTM2-15-e70173-s002.xlsx]

## Sheet: Fig.4E
T Cell Function Enrichment Result
GroupID	Category	Term	Description	LogP	Log(q-value)	InTerm_Count	Term_Count	Genes
1	Reactome Gene Sets	R-HSA-1280215	Cytokine Signaling in Immune system	-10.698	-6.65557	15	787	BCL2,CD44,FOXO3,IL6ST,IL7R,IRF1,JUNB,MCL1,MEF2A,NFKB1,NFKBIA,RELA,VIM,N4BP1,PELI1
2	Reactome Gene Sets	R-HSA-2262752	Cellular responses to stress	-9.50558	-5.76417	14	799	ATF4,BCL2,CEBPG,NR3C1,H3-3B,DNAJA1,NR3C2,RPL10A,NFKB1,RELA,RPL7A,RPL11,RPS9,RPL23
3	WikiPathways	WP2355	Corticotropin releasing hormone signaling pathway	-9.21337	-5.64946	7	93	BCL2,FOSB,JUNB,NFKB1,NFKBIA,NR4A2,RELA
4	WikiPathways	WP4562	Canonical NF kB pathway	-9.04437	-5.60399	4	8	NFKB1,NFKBIA,REL,RELA
5	KEGG Pathway	hsa04668	TNF signaling pathway	-8.58927	-5.2458	7	114	ATF4,IRF1,JUNB,NFKB1,NFKBIA,RELA,TNFAIP3
6	GO Biological Processes	GO:1901873	regulation of post-translational protein modification	-8.48051	-5.17843	9	277	DNAJA1,RELA,RPL11,SET,TNFAIP3,RPL23,N4BP1,AUTS2,PELI1
7	GO Biological Processes	GO:0043523	regulation of neuron apoptotic process	-7.63715	-4.58819	8	242	ATF4,BCL2,FOXO3,NR3C1,IL6ST,MCL1,NR4A2,SET
8	GO Biological Processes	GO:2001233	regulation of apoptotic signaling pathway	-7.14352	-4.38542	9	396	ATF4,BCL2,CD44,DNAJA1,MCL1,NR4A2,RELA,RPL11,TNFAIP3
9	GO Biological Processes	GO:0030522	intracellular receptor signaling pathway	-7.1161	-4.38542	7	186	NR3C1,DNAJA1,NR3C2,NFKBIA,NR4A2,RELA,TNFAIP3
10	GO Biological Processes	GO:0002521	leukocyte differentiation	-6.91809	-4.27415	9	421	BCL2,RUNX2,CEBPG,KLF6,NR3C1,IL7R,IRF1,JUNB,QKI
11	WikiPathways	WP366	TGF beta signaling pathway	-6.6428	-4.05521	6	132	RUNX2,KLF6,FOSB,JUNB,MEF2A,ZEB2
